# Supplementary material for: PSIA: A Comprehensive Knowledgebase of Plant Self-incompatibility
Source: Genomics Proteomics Bioinformatics. 2025 May 21;23(3):qzaf046. doi: 10.1093/gpbjnl/qzaf046 (PMC12396629; doi:10.1093/gpbjnl/qzaf046)
Supplement: qzaf046_Supplementary_Data [file qzaf046_supplementary_data.zip]

Archive with 21 entries (21 files):
- FigureS1.pdf
- FigureS10.pdf
- FigureS11.pdf
- FigureS12.pdf
- FigureS13.pdf
- FigureS14.pdf
- FigureS15.pdf
- FigureS16.pdf
- FigureS17.pdf
- FigureS18.pdf
- FigureS19.pdf
- FigureS2.pdf
- FigureS20.pdf
- FigureS3.pdf
- FigureS4.pdf
- FigureS5.pdf
- FigureS6.pdf
- FigureS7.pdf
- FigureS8.pdf
- FigureS9.pdf
- Supplementary material captions.docx
